# Supplementary material for: Automatic detection of break-over phase onset in horses using hoof-mounted inertial measurement unit sensors
Source: PLoS One. 2020 May 29;15(5):e0233649. doi: 10.1371/journal.pone.0233649 (PMC7259550; doi:10.1371/journal.pone.0233649)
Supplement: S2 Appendix — Excel file with hoof-on, hoof-off and break-over data. (XLSX) [file pone.0233649.s002.xlsx]

## Sheet: Sheet1
horse	step	gait	foot	fp_on	fp_roll	fp_off	accelo_on	accelo_roll	accelo_off	gyro_on	gyro_roll	gyro_off	heel_on	heel_off	toe_off
amalia	1	trot	RF	4295	4359	4373	4300	4349	4377	4296	4352	4376	4296	4358	4370
amalia	1	trot	RH	4380	4433	4449	4384	4432	4453	4383	4425	4453	4381	4431	4436
amalia	2	trot	RH	4550	4606	4618	4557	4607	4623	4552	4597	4623	4551	4601	4605
amalia	3	trot	RF	4338	4396	4410	4344	4394	4413	4340	4388	4412	4341	4394	4403
amalia	3	trot	RH	4418	4468	4484	4423	4467	4487	4421	4460	4487	4420	4466	4471
amalia	4	trot	RF	4449	4505	4519	4450	4497	4522	4446	4496	4521	4444	4504	4510
amalia	4	trot	RH	4526	4578	4594	4530	4576	4597	4528	4569	4596	4527	4576	4582
amalia	5	trot	RH	5364	5419	5440	5367	5402	5440	5361	5406	5439	5363	5414	5420
amalia	6	trot	RF	4182	4238	4252	4185	4225	4255	4183	4229	4254	4188	4237	4242
amalia	6	trot	RH	4261	4308	4322	4264	4304	4324	4263	4293	4324	4270	4304	4312
amalia	7	trot	RF	4092	4150	4162	4096	4148	4166	4092	4140	4165	4090	4149	4159
amalia	7	trot	RH	4170	4221	4238	4176	4217	4242	4173	4217	4242	4172	4220	4230
amalia	1	walk	RF	4297	4418	4447	4300	4420	4448	4298	4412	4446	4295	4420	4438
amalia	1	walk	RH	4479	4622	4633	4481	4603	4633	4480	4598	4631	4479	4604	4616
amalia	2	walk	RF	4114	4232	4260	4121	4233	4263	4118	4227	4261	4113	4237	4249
amalia	2	walk	RH	4284	4417	4438	4288	4407	4436	4286	4405	4437	4283	4407	4419
amalia	3	walk	RF	4350	4469	4502	4355	4475	4505	4352	4467	4502	4350	4475	4487
amalia	3	walk	RH	4525	4665	4681	4530	4648	4681	4527	4642	4680	4524	4651	4661
amalia	4	walk	RF	4646	4768	4800	4651	4780	4802	4648	4758	4800	4649	4770	4786
amalia	4	walk	RH	4826	4964	4981	4832	4964	4982	4830	4956	4981	4823	4950	4963
amalia	5	walk	RF	4854	4980	5010	4853	4979	5010	4853	4969	5008	4851	4983	4997
amalia	5	walk	RH	5039	5171	5197	5044	5160	5195	5041	5167	5194	5038	5165	5178
brianna	1	trot	RF	4354	4403	4417	4355	4402	4409	4355	4382	4418	4353	4401	4405
brianna	1	trot	RH	4427	4474	4485	4431	4471	4485	4431	4469	4486	4427	4471	4477
brianna	2	trot	RH	4466	4514	4523	4469	4508	4519	4468	4496	4528	4463	4509	4517
brianna	3	trot	RH	4168	4219	4227	4172	4214	4223	4171	4212	4230	4166	4214	4228
brianna	4	trot	RF	4377	4427	4440	4378	4428	4446	4371	4406	4445	4375	4426	4430
brianna	4	trot	RH	4452	4497	4509	4455	4496	4501	4455	4495	4511	4449	4496	4510
brianna	5	trot	RF	4005	4059	4074	4009	4062	4072	4009	4040	4080	4007	4059	4065
brianna	6	trot	RF	4060	4111	4124	4062	4107	4118	4053	4091	4127	4059	4110	4114
brianna	7	trot	RF	4314	4366	4380	4317	4363	4385	4310	4345	4384	4316	4364	4369
brianna	7	trot	RH	4391	4437	4449	4396	4439	4446	4395	4434	4455	4393	4435	4448
brianna	1	walk	RF	5000	5135	5161	5002	5134	5162	4999	5125	5160	4999	5136	5158
brianna	1	walk	RH	5180	5318	5330	5183	5310	5336	5179	5293	5331	5177	5307	5312
brianna	2	walk	RF	5238	5374	5399	5238	5382	5400	5237	5365	5399	5237	5374	5394
brianna	2	walk	RH	5416	5562	5576	5423	5543	5575	5423	5543	5576	5415	5547	5576
brianna	3	walk	RF	4829	4965	4992	4831	4990	4995	4825	4956	4993	4833	4964	4991
brianna	3	walk	RH	5009	5158	5170	5018	5148	5175	5013	5133	5170	5010	5143	5151
brianna	4	walk	RF	5512	5653	5680	5513	5658	5681	5510	5643	5680	5509	5654	5678
brianna	4	walk	RH	5699	5851	5863	5704	5838	5862	5700	5820	5862	5696	5832	5843
brianna	5	walk	RF	5531	5676	5706	5532	5665	5708	5530	5671	5706	5527	5679	5689
brianna	5	walk	RH	5722	5892	5903	5732	5861	5906	5732	5853	5901	5728	5868	5893
cuzdine	1	trot	RF	4902	4956	4967	4901	4953	4968	4901	4951	4967	4900	4954	4958
cuzdine	2	trot	RF	5049	5103	5118	5050	5095	5117	5047	5100	5116	5046	5101	5114
cuzdine	2	trot	RH	5126	5171	5183	5126	5172	5182	5127	5166	5183	5127	5167	5172
cuzdine	3	trot	RF	5405	5462	5476	5404	5457	5477	5391	5457	5476	5403	5460	5472
cuzdine	3	trot	RH	5486	5532	5543	5483	5525	5542	5485	5526	5543	5489	5527	5532
cuzdine	4	trot	RF	5069	5123	5136	5068	5115	5137	5069	5116	5136	5066	5121	5129
cuzdine	5	trot	RF	4937	4990	5002	4938	4988	5003	4935	4986	5002	4935	4988	5000
cuzdine	5	trot	RH	5014	5058	5070	5016	5051	5069	5015	5054	5070	5012	5055	5059
cuzdine	6	trot	RH	5491	5536	5547	5491	5524	5545	5490	5529	5547	5490	5532	5536
cuzdine	7	trot	RF	4976	5030	5043	4976	5028	5037	4975	5026	5042	4978	5028	5040
cuzdine	7	trot	RH	5055	5100	5112	5056	5093	5111	5056	5095	5112	5054	5097	5101
cuzdine	1	walk	RF	5182	5315	5340	5182	5324	5340	5183	5305	5339	5178	5314	5327
cuzdine	1	walk	RH	5360	5486	5510	5358	5483	5508	5358	5478	5509	5355	5484	5493
cuzdine	2	walk	RF	4307	4456	4466	4310	4452	4466	4307	4430	4465	4306	4440	4460
cuzdine	2	walk	RH	4482	4610	4632	4480	4603	4631	4479	4599	4631	4479	4607	4616
cuzdine	3	walk	RF	5469	5593	5616	5470	5588	5616	5468	5584	5616	5465	5591	5612
cuzdine	3	walk	RH	5638	5761	5784	5640	5758	5783	5638	5758	5783	5634	5759	5767
cuzdine	4	walk	RF	5370	5503	5527	5374	5502	5523	5373	5495	5527	5368	5501	5526
cuzdine	4	walk	RH	5549	5673	5696	5548	5669	5695	5547	5664	5694	5543	5671	5679
cuzdine	5	walk	RF	5418	5545	5572	5424	5555	5566	5418	5536	5571	5419	5543	5563
cuzdine	5	walk	RH	5591	5717	5737	5594	5710	5736	5595	5708	5736	5589	5714	5721
emilita	1	trot	RF	4125	4182	4197	4128	4179	4194	4126	4163	4200	4131	4181	4190
emilita	1	trot	RH	4203	4256	4269	4209	4253	4270	4208	4246	4270	4208	4255	4258
emilita	2	trot	RF	4334	4388	4403	4339	4384	4405	4333	4370	4394	4340	4386	4388
emilita	2	trot	RH	4411	4461	4472	4414	4457	4474	4413	4450	4474	4415	4460	4463
emilita	3	trot	RF	3746	3802	3816	3751	3799	3820	3746	3783	3809	3752	3801	3799
emilita	3	trot	RH	3823	3874	3886	3829	3873	3888	3827	3865	3889	3824	3873	3876
emilita	4	trot	RF	3863	3921	3937	3868	3917	3940	3862	3903	3938	3869	3920	3923
emilita	4	trot	RH	3944	3995	4008	3948	3997	4003	3946	3987	4010	3949	3994	3998
emilita	5	trot	RF	3632	3691	3707	3640	3688	3703	3631	3676	3696	3634	3691	3694
emilita	5	trot	RH	3716	3768	3780	3721	3765	3781	3719	3762	3782	3722	3767	3771
emilita	1	walk	RF	4146	4269	4303	4151	4267	4302	4150	4256	4301	4148	4268	4277
emilita	1	walk	RH	4321	4454	4479	4325	4451	4480	4323	4451	4479	4318	4453	4466
emilita	2	walk	RF	4161	4297	4331	4169	4302	4335	4165	4287	4333	4167	4299	4305
emilita	2	walk	RH	4358	4494	4518	4362	4482	4522	4361	4487	4521	4356	4493	4504
emilita	3	walk	RF	4076	4212	4246	4087	4210	4248	4082	4207	4247	4081	4213	4217
emilita	5	walk	RF	4017	4157	4191	4027	4160	4191	4022	4147	4195	4018	4159	4166
emilita	5	walk	RH	4216	4359	4386	4226	4380	4391	4222	4353	4391	4215	4357	4368
emilita	6	walk	RF	4049	4184	4219	4057	4186	4217	4052	4173	4221	4051	4187	4205
emilita	6	walk	RH	4250	4387	4414	4255	4373	4413	4255	4383	4417	4245	4386	4397
flowerfee	1	trot	RF	3915	3969	3982	3915	3970	3981	3902	3961	3980
flowerfee	2	trot	RF	5343	5399	5412	5348	5397	5412	5346	5388	5412	5352	5397	5401
flowerfee	3	trot	RF	5159	5218	5233	5158	5213	5234	5161	5209	5234	5167	5216	5220
flowerfee	3	trot	RH	5244	5293	5305	5245	5291	5309	5243	5289	5306
flowerfee	4	trot	RF	4175	4237	4255	4176	4236	4256	4178	4228	4256	4184	4238	4242
flowerfee	4	trot	RH	4265	4304	4352	4268	4316	4349	4266	4299	4347
flowerfee	5	trot	RF	3914	3976	3991	3915	3974	3987	3917	3967	3993	3917	3976
flowerfee	5	trot	RH	4002	4051	4065	4006	4046	4064	4003	4047	4066	4009	4047	4054
flowerfee	6	trot	RF	4534	4595	4611	4535	4602	4612	4535	4585	4613	4544	4591	4598
flowerfee	7	trot	RF	4394	4456	4475	4395	4464	4476	4397	4443	4477	4402	4457	4463
flowerfee	7	trot	RH	4484	4534	4550	4487	4544	4547	4485	4532	4551	4498	4523	4537
flowerfee	8	trot	RF	4562	4622	4640	4563	4620	4641	4563	4612	4641	4572	4621	4623
flowerfee	8	trot	RH	4649	4700	4714	4652	4694	4713	4650	4691	4703	4655	4695	4701
flowerfee	1	walk	RF	4619	4747	4774	4621	4767	4776	4623	4739	4776	4626	4748	4755
flowerfee	1	walk	RH	4800	4935	4959	4805	4943	4963	4803	4929	4962
flowerfee	2	walk	RF	4704	4840	4873	4706	4836	4873	4706	4833	4873	4713	4843	4854
flowerfee	2	walk	RH	4900	5045	5071	4906	5042	5072	4904	5038	5072	4903	5043	5052
flowerfee	3	walk	RF	4875	5003	5033	4875	5024	5033	4875	4996	5033	4882	5003	5023
flowerfee	3	walk	RH	5063	5201	5229	5068	5195	5230	5066	5192	5229	5062	5197	5210
flowerfee	4	walk	RF	5533	5675	5707	5534	5679	5708	5533	5669	5707	5536	5676	5679
flowerfee	4	walk	RH	5734	5885	5910	5742	5877	5911	5740	5877	5911	5739	5880
flowerfee	5	walk	RF	5043	5203	5214	5046	5196	5215	5045	5174	5215	5048	5184	5190
flowerfee	5	walk	RH	5240	5405	5418	5248	5415	5420	5248	5384	5419	5243	5388	5397
nanda	1	trot	RF	5269	5314	5328	5270	5313	5332	5269	5310	5329	5275	5310	5314
nanda	2	trot	RH	4984	5031	5044	4984	5022	5040	4986	5025	5043	4982	5026	5043
nanda	3	trot	RH	5016	5063	5072	5017	5065	5069	5018	5057	5071	5016	5058	5067
nanda	4	trot	RF	4843	4892	4906	4847	4900	4910	4844	4887	4907	4846	4890	4895
nanda	4	trot	RH	4921	4966	4977	4922	4957	4965	4921	4962	4980	4919	4963	4978
nanda	5	trot	RF	4685	4732	4747	4688	4724	4748	4686	4718	4746	4688	4729	4741
nanda	5	trot	RH	4761	4805	4815	4763	4808	4814	4761	4802	4816	4762	4802	4809
nanda	6	trot	RF	4563	4608	4622	4564	4599	4626	4563	4593	4623	4565	4607	4613
nanda	6	trot	RH	4637	4681	4692	4640	4667	4721	4640	4677	4693	4639	4679	4693
nanda	7	trot	RF	5155	5200	5213	5156	5208	5217	5155	5199	5214	5153	5198	5204
nanda	8	trot	RH	5330	5381	5392	5331	5366	5403	5333	5374	5402	5328	5376	5386
nanda	1	walk	RF	4961	5098	5121	4964	5095	5123	4957	5085	5121	4960	5094	5103
nanda	1	walk	RH	5154	5276	5310	5156	5278	5309	5154	5272	5311	5152	5278	5304
nanda	4	walk	RF	5614	5749	5769	5615	5744	5771	5615	5733	5768	5612	5744	5763
nanda	5	walk	RF	5180	5325	5346	5183	5320	5349	5183	5309	5346	5179	5320	5331
nanda	5	walk	RH	5374	5532	5552	5378	5517	5549	5376	5515	5550	5374	5515	5538
nanda	7	walk	RF	5649	5791	5814	5650	5808	5817	5643	5780	5814	5645	5786	5807
nanda	7	walk	RH	5840	6003	6029	5843	5991	6034	5842	5986	6027
nanda	8	walk	RF	5645	5755	5791	5647	5767	5787	5641	5759	5790	5643	5765	5772
nanda	8	walk	RH	5827	5968	5981	5829	5943	5980	5827	5941	5980	5826	5945	5977
nanda	9	walk	RF	5145	5255	5297	5148	5272	5299	5147	5261	5296	5144	5270	5282
nanda	9	walk	RH	5325	5470	5482	5331	5447	5480	5329	5450	5483	5327	5452	5484
wilarda	1	trot	RF	4203	4266	4277	4207	4254	4277	4205	4261	4276	4213	4264	4268
wilarda	1	trot	RH	4280	4338	4353	4284	4340	4356	4284	4330	4344	4286	4332	4343
wilarda	2	trot	RF	3653	3709	3717	3658	3706	3720	3656	3707	3719	3657	3707	3710
wilarda	2	trot	RH	3726	3778	3791	3727	3773	3791	3726	3771	3783	3730	3775	3781
wilarda	3	trot	RF	4143	4205	4215	4148	4195	4217	4146	4200	4215	4151	4203	4207
wilarda	3	trot	RH	4222	4276	4290	4224	4271	4292	4224	4269	4281	4219	4274	4281
wilarda	4	trot	RF	4579	4643	4654	4587	4641	4653	4583	4637	4651	4592	4639	4644
wilarda	4	trot	RH	4658	4711	4725	4660	4708	4727	4660	4704	4717	4662	4707	4717
wilarda	5	trot	RF	4149	4207	4218	4150	4194	4219	4149	4202	4218	4151	4206	4209
wilarda	5	trot	RH	4223	4277	4290	4226	4273	4288	4225	4270	4283	4225	4275	4279
wilarda	1	walk	RF	4690	4821	4838	4692	4819	4838	4692	4817	4837	4688	4818	4824
wilarda	1	walk	RH	4862	4997	5018	4866	5005	5015	4866	4987	5019	4864	4993	5006
wilarda	2	walk	RF	4204	4329	4347	4206	4327	4349	4206	4325	4346
wilarda	2	walk	RH	4375	4504	4524	4379	4500	4526	4379	4497	4525	4376	4502	4510
wilarda	3	walk	RF	5299	5436	5454	5301	5448	5454	5302	5432	5453	5302	5433	5439
wilarda	3	walk	RH	5478	5613	5634	5482	5616	5631	5483	5608	5635	5479	5611	5617
wilarda	4	walk	RF	3849	3974	3993	3854	3989	3996	3854	3973	3994	3855	3974	3981
wilarda	4	walk	RH	4025	4154	4172	4031	4144	4176	4031	4149	4175	4027	4153	4161
wilarda	5	walk	RF	3982	4113	4129	3993	4107	4130	3994	4105	4129	3987	4110	4115
wilarda	5	walk	RH	4154	4292	4309	4165	4286	4305	4161	4283	4309	4158	4288	4295
